# Supplementary material for: An Autonomous Sleep-Stage Detection Technique in Disruptive Technology Environment
Source: Sensors (Basel). 2024 Feb 12;24(4):1197. doi: 10.3390/s24041197 (PMC10892786; doi:10.3390/s24041197)
Supplement: Supplementary file 1 [file sensors-24-01197-s001.zip]

Archive with 1 entries (1 files):
- sensors-2803511-supplementary.xlsx
