# Supplementary material for: An Autonomous Sleep-Stage Detection Technique in Disruptive Technology Environment
Source: Sensors (Basel). 2024 Feb 12;24(4):1197. doi: 10.3390/s24041197 (PMC10892786; doi:10.3390/s24041197)
Supplement: Supplementary file 1 [file sensors-24-01197-s001.zip › sensors-2803511-supplementary.xlsx]

## Sheet: Data
Table 1: PSO-XGBoost (optimal parameters) performance using age feature
Fold	Accuracy	F1-score	Precision	Recall	Kappa
1	0.956661	0.956472	0.956519	0.956639	0.945827
2	0.959069	0.958693	0.959219	0.959065	0.948836
3	0.963082	0.962813	0.962983	0.963133	0.953853
4	0.951043	0.950635	0.950708	0.95103	0.938804
5	0.945425	0.944801	0.945684	0.945414	0.931782
6	0.951807	0.951632	0.952227	0.951807	0.939759
7	0.963855	0.963792	0.963916	0.963855	0.954819
8	0.943775	0.943498	0.943938	0.943775	0.929719
9	0.945382	0.945327	0.945523	0.945382	0.931727
10	0.960643	0.960542	0.960573	0.960643	0.950803
	0.954074
Table 1: PSO-XGBoost (optimal parameters) performance without age feature
Fold	Accuracy	F1-score	Precision	Recall	Kappa
1	0.935	0.934	0.935	0.935	0.923
2	0.948	0.948	0.948	0.948	0.937
3	0.95	0.95	0.95	0.95	0.939
4	0.93	0.931	0.931	0.931	0.92
5	0.918	0.919	0.92	0.919	0.907
6	0.932	0.933	0.933	0.933	0.921
7	0.957	0.957	0.957	0.957	0.946
8	0.918	0.921	0.922	0.922	0.909
9	0.926	0.928	0.929	0.928	0.916
10	0.938	0.94	0.94	0.94	0.928
	0.9352
